# Supplementary material for: Natural Bletilla striata Polysaccharide-Based Hydrogels for Accelerating Hemostasis
Source: Gels. 2025 Jan 8;11(1):48. doi: 10.3390/gels11010048 (PMC11764679; doi:10.3390/gels11010048)
Supplement: Supplementary file 1 [file gels-11-00048-s001.zip]

Archive with 5 entries (5 files):
- gels-3354822-supplementary.pdf
- Video S1.The process of gel formation of the gel under stirring.mp4
- Video S2.The post-gelation states of BSP hydrogels with varying concentrations..mp4
- Video S3. The situation of BSP hydrogels applied on the human wrist after repeated movements.mp4
- Video S4. The process of measuring the adhesiveness of hydrogels using a rotational rheometer.mp4
